# Supplementary material for: Time dependency and unique etiology of barotrauma in COVID-19: A retrospective cohort study with landmark analysis and pathological approach
Source: PLoS One. 2023 Mar 15;18(3):e0282868. doi: 10.1371/journal.pone.0282868 (PMC10016681; doi:10.1371/journal.pone.0282868)
Supplement: S1 Dataset — (XLSX) [file pone.0282868.s001.xlsx]

## Sheet: Sheet1
No	Age	Sex	barotrauma	death	censor	survival_period_from_intubation	BMI	DM	HT	CKD	COPD	smoking_history	over_dexa	PIP_1st	PEEP_1st	TV_1st	PF_1st	pH_1st	PaCO2_1st	PIP_baro	PEEP_baro	TV_baro	PF_baro	pH_baro	PaCO2_baro
1	43	M	0	0	1	90	23.51	0	1	1	0	0	0	29	16	420	214	7.447	32.9
2	72	M	0	1	0	46	27.24	0	0	0	0	1	1		12	390	192	7.334	46.7
3	75	M	0	0	1	90	23.36	0	1	0	0	1	0	22.6	8	380	182	7.456	51.5
4	77	F	0	0	1	90	22.69	0	0	0	0	0	0	25	10	320	154.75	7.459	33.3
5	75	F	0	0	1	90	12.7	0	1	0	0	0	0	25.8	10	250	276.3	7.313	49.6
6	76	M	0	0	1	90	19.08	0	1	0	0	0	0	27.4	10	310	307.3	7.418	40.9
7	72	M	0	1	0	24	18.9	0	1	1	0	1	1	35.7	10	430	162.2	7.278	43.3
8	66	M	0	0	1	90	22.57	1	0	1	0	0	0	20.9	10	380	114.5	7.354	39.8
9	41	M	0	0	1	90	29.93	0	0	0	0	1	0	33.6	14	450	177.4	7.396	42.4
10	66	M	0	0	1	90	21.86	1	0	1	0	1	0	38	14	360	170.4	7.389	36.3
11	68	M	0	0	1	90	24.87	1	1	0	0	1	0	35.2	14	450	210.25	7.398	39
12	72	M	1	0	1	90	19.23	1	1	0	0	1	0		12	370	152.25	7.379	35.3	30	14		190.6	7.426	39.9
13	83	F	1	0	1	90	22.26	1	1	0	0	0	0	18.6	8	365	148.6	7.403	33.9	26	5	344	221.3	7.504	39.5
14	57	M	0	0	1	90		0	0	0	1	1	0	30	12	540	223.75	7.436	35.4
15	68	M	1	0	1	90	19.09	0	0	0	0	1	1	24.3	10	420	142.5	7.415	42.8	23	5	420	140.8	7.332	52.1
16	73	F	0	0	1	90	21.38	0	1	0	1	1	0
17	83	F	0	0	1	90		0	1	0	0	0	0	29	13	290	189.7	7.331	49.1
18	56	F	0	1	0	13	30.8	1	1	1	0	0	0	37	12	460	140.3	7.234	51.7
19	58	M	0	0	1	90	26.83	0	1	0	1	1	1		14	540	147.8	7.416	35.9
20	84	F	0	0	1	90		1	1	0	0	0	0		6	365	220.3	7.413	38.4
21	66	M	0	0	1	90	26.71	1	1	0	0	0	0	24.1	8	420	271	7.372	51.2
22	62	F	0	0	1	90	21.76	0	0	0	0	0	0	22	8	320	237.75	7.399	37.3
23	64	M	0	0	1	90		0	1	0	0	1	0	25.5	8	450	224.8	7.417	40.1
24	73	M	0	0	1	90	22.77	0	1	0	0	1	1	28.6	12	380	366.3	7.436	30.2
25	84	M	0	1	0	25	21.85	0	0	0	1	1	0		10	460	189.4	7.455	30.4
26	78	M	0	0	1	90	25.15	1	1	0	0	1	0	25.7	10	420	229	7.417	37.2
27	69	F	0	0	1	90	25.22	1	1	0	0	0	0	26.2	12	300	267.8	7.353	41.2
28	66	M	0	0	1	90	24.02	0	0	0	0	0	1	27.8	12	420	133.2	7.479	38.3
29	85	M	0	1	0	41	28.04	1	0	1	0	1	1	30.5	10	370	202.75	7.376	39.2
30	77	M	1	0	1	90	26.94	1	1	0	0	0	0	27.2	14	360	196.8	7.424	45.9	27	12	420	165	7.47	45.6
31	71	F	0	0	1	90	17.69	0	1	0	1	1	1	32	13	280	226.2	7.286	69
32	83	M	0	1	0	2	23.51	1	0	0	0	0	0
33	82	F	0	0	1	90	24.36	1	1	0	0	0	0	29	14	300	267.7	7.373	38.3
34	81	M	1	1	0	38	26.6	1	0	0	0	1	0	37	12	380	142.8	7.289	48.4	21	10	400	178.5	7.421	50.6
35	68	M	0	0	1	90	28.42	0	0	0	1	1	0	23	5	520	130.4	7.393	33.7
36	53	M	0	0	1	90	22.83	0	0	0	0	1	0	31	14	500	290	7.376	41.8
37	62	M	0	0	1	90	22.83	0	0	1	0	1	0	34	14	370	315	7.403	42.3
38	72	M	0	0	1	90	30.86	0	1	0	1	1	0	27	12	490	143.3	7.41	42.4
39	65	M	0	0	1	90	25.05	1	0	0	0	1	1	24	12	450	191.3	7.347	45.4
40	67	F	0	0	1	90	24.72	0	0	0	0	1	1	25	10	320	250	7.44	40.5
41	59	M	0	1	0	37	26.05	0	0	0	0	1	1	20	6	360	139.8	7.395	53.5
42	72	M	0	0	1	90	22.92	0	0	0	0	1	0	25	10	370	165	7.363	48.8
43	88	F	0	1	0	17	28.62	0	0	0	0	0	0	30	10	385	276	7.325	27.9
44	62	F	0	0	1	90	24.74	1	1	0	0	0	0	27	10	420	118	7.44	46.8
45	66	M	0	1	0	23	29.38	1	1	0	0	1	1	36	14	460	155.6	7.337	42.4
46	69	M	0	0	1	90	24.9	0	0	0	0	1	0	32	15	360	294.3	7.418	41.5
47	69	M	0	0	1	90	25.7	0	1	0	0	1	0	41	14	380	234	7.301	41.8
48	66	M	0	0	1	90	25.78	1	0	0	0	1	0	26	12	470	247.3	7.425	34.6
49	64	M	0	0	1	90	24.57	0	0	0	0	1	0	23	8	420	215.5	7.394	43.9
50	73	M	1	0	1	90	22.6	0	1	0	0	1	1	24	14	530	161.8	7.426	37.5	22	10	530	143.8	7.383	57.6
51	70	M	0	0	1	90	26.99	1	1	0	0	1	1		12	530	200.8	7.434	35
52	53	M	1	0	1	90	27.04	0	1	0	0	1	0		14	540	128	7.327	36.6		12	540	173.3	7.403	42.8
53	63	M	0	0	1	90	24.3	0	1	0	0	0	1	37	15	390	177.8	7.314	45.5
54	77	F	1	1	0	43	26.01	1	0	1	0	0	0	30	12	340	248.3	7.346	38.9	21	12	350	82.9	7.395	45.1
55	46	M	0	0	1	90	29.07	0	0	0	0	0	0	28	8	560	174	7.51	41.6
56	67	M	0	1	0	7	32.88	1	1	0	0	1	0	33	12	560	105.3	7.369	46.9
57	76	F	0	1	0	41	23	0	1	0	0	1	1	44	12	360	120.5	7.432	43.5
58	72	M	0	0	1	90	20.23	0	0	0	1	1	1	20	10	450	226.7	7.246	52.2
59	43	M	0	0	1	90	17.83	0	0	0	0	0	1	34	12	440	109.8	7.385	37.3
60	62	M	0	0	1	90	28.01	0	1	0	0	0	0	40	15	420	98.5	7.453	35.5
61	58	M	0	0	1	90	18.4	0	0	0	0	0	0	32	12	400	197.25	7.379	45.7
62	71	M	0	1	0	8	20.88	0	1	0	1	1	0	28	10	380	161.8	7.462	47.3
63	80	M	0	0	1	90	20.58	0	1	0	1	1	0	23	14	500	127.1	7.315	51.2
64	72	M	1	0	1	90	21.5	1	1	0	0	1	1	26	8	410	189	7.417	39.5		5		216.8	7.423	38.8
65	79	M	0	1	0	24	21.82	0	1	0	0	0	0	28	10	480	274	7.428	34.4
66	74	M	0	0	1	90	17.19	0	0	0	0	1	0	22	10	490	295	7.37	39.8
67	49	M	0	0	1	90	28.39	1	0	0	0	1	0	20	10	480	252.5	7.405	37.7
68	75	M	0	0	1	90	24.27	0	1	0	1	1	1	30	12	390	140.8	7.26	49.4
69	72	F	0	0	1	90	22.43	1	1	0	0	0	1	36	16	380	63.9	7.37	49.7
70	69	M	0	0	1	90	18.59	0	0	0	1	1	1	22	8	380	225.8	7.421	47.4
71	71	M	0	0	1	90	28.73	1	0	0	0	1	0	31	12	410	179.8	7.384	42.3
72	77	F	0	0	1	90	23.92	0	0	0	0	0	1	24	8	300	241.7	7.428	43.4
73	67	M	0	0	1	90	21.93	1	1	0	0	1	0	24	10	350	147	7.401	43.7
74	67	M	1	0	1	90	30.66	1	0	0	0	1	1	33	12	400	217.6	7.274	57.7		5
75	68	M	1	0	1	90	28.22	0	1	0	0	1	0	34	14	410	130	7.332	60.1	17	10	350	270	7.468	40.1
76	70	M	1	0	1	90	25.74	0	0	0	0	1	0	17	12	480	166.7	7.348	48.7	17	12	480	166.7	7.348	48.7
77	59	M	0	0	1	90	24.38	0	1	1	0	0	1	26	10	480	211.7	7.387	35.3
78	59	M	0	0	1	90	24.22	1	0	0	0	0	0	25	5	480	177.5	7.379	37.6
79	70	F	0	0	1	90	25	0	1	0	0	1	0	30	12	350	227.8	7.436	39.7
80	56	F	0	0	1	90	19.82	0	0	1	0	1	1	28	12	370	190.6	7.243	47.6
81	74	M	0	0	1	90	25.36	1	1	0	0	1	1	37	14	370	134.8	7.411	44.2
82	73	M	0	0	1	90	28.69	1	1	0	0	1	0	23	8	480	211	7.434	41.4
83	62	F	0	0	1	90	20.31	0	0	0	1	1	0	29	10	350	202	7.404	34.5
84	76	F	0	0	1	90	24.49	0	0	0	0	1	0	29	12	320	125.5	7.405	39.8
85	64	M	0	0	1	90	19.01	0	1	0	1	1	0	20	10	400	145.2	7.398	33.8
86	65	M	0	1	0	38	16.8	0	0	0	0	0	0	28	10	390	318.3	7.425	41.5
87	69	F	1	0	1	90	22.28	0	1	0	0	0	0	21	6	320	142.8	7.253	55.8	24	6	300	143.4	7.316	49.5
88	92	F	0	0	1	90	19.22	0	0	0	0	0	0	23	8	230	272	7.389	41.5
89	74	M	0	0	1	90	24.88	0	1	0	1	1	0	28	10	420	156.6	7.352	39.2
90	75	F	1	1	0	58	23.72	1	1	0	0	0	1	27	12	365	153.8	7.43	39	14	10	450	151.6	7.508	30.7
91	77	F	0	0	1	90	26.49	0	0	0	0	0	0	27	12	360	146	7.421	44.7
92	79	M	1	1	0	59	23.8	1	0	0	0	1	1	28	10	360	194.3	7.362	49.2	27	10	440	137.75	7.447	54.2
93	72	F	1	1	0	40	23.5	1	1	0	0	0	1	31	12	300	136.7	7.393	50.9	23	10	320	234	7.427	44.4
94	77	M	0	0	1	90	26.92	0	1	0	1	1	1	32	15	460	174	7.34	47.2
95	77	M	0	0	1	90	21.99	0	1	0	0	0	1	28	12	410	182	7.281	40.1
96	75	M	0	0	1	90	22.56	0	0	0	0	1	1	15	10	330	164.7	7.395	27.5
97	58	M	0	0	1	90	24.13	0	1	0	1	1	0	30	14	540	116.4	7.404	41.1
98	59	M	1	1	0	41	20.57	0	0	0	0	1	1	29	10	500	252.5	7.378	44.9	25	8	580	145.3	7.392	49.6
99	73	F	0	1	0	20	36.53	0	1	0	0	1	1	30	12	350	120.3	7.245	41.9
100	81	F	1	1	0	55	21.23	0	0	0	0	0	1	25	14	280	224	7.259	59.8		15	285	88	7.178	72.4
101	66	M	1	0	1	90	18.25	0	1	0	1	1	1	27	11	380	150	7.283	54.2	25	10	450	183.1	7.438	41
102	63	M	0	0	1	90	22.08	0	1	1	0	1	1	32	14	480	110.3	7.341	38.9
103	51	M	0	0	1	90	35.08	1	1	0	0	0	0	27	15	500	123.5	7.459	41.4
104	62	F	0	0	1	90	21.23	0	0	0	0	0	1	27	12	350	178.2	7.389	41.2
105	70	M	1	1	0	35	26.45	0	1	0	0	1	1	33	14	480	224	7.399	39.4	40	12	460	203.3	7.33	70.1
106	72	F	1	1	0	35	40.09	0	1	0	0	0	1	31	14	350	135.8	7.373	42.6	26	8	330	62.7	7.43	45.1
107	73	F	0	0	1	90	30.64	1	1	0	0	0	0	27	13	365	146	7.399	41.9
108	59	F	0	0	1	90	20.27	0	0	0	0	0	1	30	14	400	200	7.439	40.1
109	71	M	0	0	1	90	25.03	0	1	0	0	0	1	23	14	400	338	7.386	38.1
110	72	F	0	0	1	90	20.86	0	0	0	0	1	0	23	8	340	260	7.385	39.7
111	67	M	0	1	0	48	21.34	1	0	0	1	1	1	34	14	440	126.2	7.35	43.2
112	54	F	1	1	0	9	24.44	1	1	0	0	0	0	38	15	500	163	7.353	47.5	30	12	440	221.67	7.428	51.5
113	71	M	0	1	0	25	35.49	0	1	0	0	1	1	37	18	400	190	7.273	54.4
114	42	M	0	0	1	90	43	1	1	0	0	1	0	38	18	450	214	7.262	59.1
115	75	M	0	0	1	90	23.26	1	1	0	1	1	1	36	14	500	126.3	7.37	45.9
116	74	M	0	0	1	90	23.05	0	0	0	0	1	0	33	15	450	144.8	7.427	39.7
117	60	F	0	0	1	90	32.01	0	0	0	1	1	1	34	14	400	125.5	7.451	37
118	70	M	0	1	0	24		0	0	0	0	0	1	23	15	370	119.6	7.354	44.5
119	64	M	0	0	1	90		0	0	0	0	0	0	24	10	400	203.1	7.414	49
120	56	M	1	1	0	40	32.95	0	1	0	0	1	1	27	12	450	161.4	7.328	45.5	26	10	600	240	7.423	42.1
121	51	F	0	0	1	90	35.86	0	1	0	0	0	0	31	13	450	154.5	7.446	37.5
122	69	F	1	1	0	18	27.3	1	1	0	0	1	0	31	14	340	102.5	7.383	36.9	37	15	380	172.85	7.421	45.1
123	74	M	0	0	1	90	25.57	0	0	0	0	1	1	26	12	500	173.5	7.388	42.6
124	68	F	1	0	1	90	31.24	1	1	0	0	0	0	26	12	360	255	7.305	42.9	33	14	340	153.4	7.377	50.2
125	68	M	0	0	1	90	23.36	0	1	0	1	1	0	24	14	370	133.5	7.366	43.7
126	69	F	1	0	1	90	24.1	0	0	0	0	0	0
127	69	M	0	0	1	90	34.42	0	0	0	0	0	1	33	14	450	141.4	7.36	41.6
128	43	M	1	1	0	27	33.55	1	1	1	0	0	1	33	15	470	107	7.179	54.4	32	14	550	123.38	7.295	45.8
129	62	M	0	0	1	90	25.79	0	1	0	0	1	0	26	10	480	274.6	7.369	41.4
130	53	M	0	0	1	90	36.93	1	1	0	0	1	0	33	10	560	144.7	7.364	47.6
131	56	M	0	0	1	90	28.41	0	0	0	0	0	0	28	12	480	171.7	7.395	41.8
132	58	M	0	0	1	90	25.53	0	1	0	0	1	0	35	16	420	250	7.274	58.5
133	55	M	1	0	1	90	23.76	0	0	0	0	0	1
134	57	M	0	0	1	90	26.36	0	1	0	0	1	1	30	12	600	226	7.438	33.3
135	35	M	0	1	0	4	33.14	1	1	0	0	0	0	33	14	420	167.5	7.349	49.3
136	76	M	0	1	0	14	23.24	0	1	0	0	1	1	25	10	400	258.3	7.424	40.5
137	52	M	0	1	0	51	30.07	0	0	0	0	0	1	30	12	420	140.7	7.427	43.8
138	70	M	0	0	1	90	26.33	0	1	0	0	1	1	28	12	440	139.1	7.322	48.4
139	67	F	0	0	1	90	25.8	1	1	0	0	0	1	24	12	370	152.4	7.359	43.2
140	22	F	0	0	1	90	34.2	0	0	0	0	0	0	32	12	300	161.5	7.322	51
141	61	M	0	0	1	90	25.36	0	1	0	0	0	0
142	46	F	0	0	1	90	26.92	0	0	0	0	1	0	32	12	360	206	7.326	44.5
143	69	F	0	0	1	90	24.12	0	1	0	0	1	1
144	63	M	0	0	1	90	28.03	1	1	0	0	1	0
145	41	M	0	0	1	90	24.46	0	0	0	0	0	0	28	12	440	295	7.52	30.9
146	51	M	0	0	1	90	30.1	0	1	0	0	0	1	36	15	450	132.8	7.406	38.7
147	68	M	0	0	1	90	22.94	0	1	0	0	0	1
148	67	F	0	0	1	90	16.53	0	1	0	0	1	1	24	10	360	250	7.388	35.5
149	70	F	0	0	1	90	25.78	0	0	0	0	0	1	28	12	350	286.7	7.414	43.6
150	55	M	0	0	1	90	27.76	0	0	0	0	0	0	24	10	490	246	7.489	36
151	27	F	0	1	0	2	30.97	1	0	0	0	0	1	27	11	300	202.5	7.388	45.4
152	73	F	1	1	0	28	26.14	0	0	0	0	0	1	30	14	350	165.5	7.388	45.8	21	10	345	78.7	7.409	50.8
153	50	M	1	0	1	90	24.74	0	0	0	0	0	1	28	14	420	203.5	7.408	39.7	34	10	480	128.4	7.446	43.5
154	69	M	0	0	1	90	24.73	1	1	0	0	0	1	28	12	440	232	7.324	46.5
155	66	M	0	0	1	90	28.68	0	1	1	0	0	0	27	12	530	250	7.374	39.9
156	68	M	0	0	1	90	25.43	0	1	0	0	1	0	33	12	450	161.5	7.371	44.1
157	72	M	0	1	0	26	22.57	0	0	1	1	1	1	28	12	350	216	7.137	58.2
158	64	M	0	1	0	38	32.22	1	1	0	0	0	1	30	11	108	108	7.334	44.3
159	51	M	0	0	1	90	42.82	0	1	0	0	0	1
160	60	M	0	0	1	90	23.89	0	0	0	0	0	1	23	12	370	223.3	7.387	43.1
161	57	M	1	1	0	34	29.48	1	1	1	0	0	1							26	10	400	151	7.373	43.8
162	59	F	0	1	0	30	22.66	1	0	0	0	1	1	24	13	380	128.2	7.345	35.2
163	77	M	1	0	1	90	26.17	0	1	0	0	0	1							27	10	450	194.25	7.373	53.7
164	63	M	0	0	1	90	22.77	0	0	0	0	0	1	32	15	480	223.75	7.428	41.7
165	57	M	0	1	0	13	25.8	0	0	0	1	1	1
166	71	M	0	0	1	90	26.12	1	1	0	1	1	1	28	12	560	140	7.337	38.8
167	65	M	1	1	0	19	28.94	1	1	0	1	1	1	46	13	470	116.1	7.198	58.6	28	12	450	128.17	7.204	70.6
168	72	F	1	0	1	90	21.25	0	0	0	0	0	1	30	13	380	240	7.385	44	31	13	400	167.5	7.445	47.3
169	51	M	0	0	1	90	25.39	1	1	0	0	1	1		12	420	255	7.325	50.4
170	56	M	1	1	0	38	20.97	1	0	0	0	0	1	26	12	400	192.75	7.392	37.8	23	10	440	122	7.417	42.2
171	73	F	1	1	0	51	26.91	0	1	0	0	0	1		14	390	153.8	7.407	48	32	15	390	166.7	7.411	52.8
172	52	M	0	0	1	90	27.32	1	0	0	0	1	1	28	10	500	267.5	7.437	45.4
173	61	M	0	0	1	90	22.04	0	0	0	0	1	1		10	320	246.66	7.31	66.1
174	73	M	0	0	1	90	17.49	1	1	0	0	0	0
175	53	M	0	0	1	90	26.91	0	0	0	0	0	1	26	14	420	109.3	7.389	44.3
176	48	M	0	0	1	90	29.44	1	1	0	0	1	0	29	14	450	400	7.363	41.7
177	59	M	0	0	1	90	28.4	0	1	0	0	1	1	43	12	550	299.2	7.512	27.7
178	57	M	0	0	1	90	25.19	0	1	0	0	0	1	32	12	480	180.8	7.388	40.9
179	76	F	1	0	1	90	24.26	0	0	0	0	1	1	23	10	440	218	7.424	39.9	22	10	440	159.5	7.438	42.8
180	60	F	0	0	1	90	32.69	0	1	0	0	0	0	25	12	400	177.8	7.406	39.1
181	63	M	1	1	0	13	26.99	0	1	0	0	1	1	32	14	410	134	7.37	46.2	26	10	550	154.2	7.457	41.1
182	74	F	1	0	1	90	22.58	0	0	0	0	0	1	43	10	320	142.57	7.295	54.9	35	13	320	205	7.3	62.4
183	56	M	0	0	1	90	27.34	0	0	0	0	1	1	30.1	15	500	193.75	7.317	47.7
184	78	M	1	0	1	90	22.75	1	0	0	0	0	1
185	77	M	1	1	0	16	22.18	0	0	0	1	1	1	27	14	440	138	7.42	34.6
186	70	M	1	1	0	41	22.26	0	0	0	0	1	1	30	12	380	240	7.344	55.6	30	5
187	82	M	1	1	0	27	24.03	0	0	0	0	1	1							21	10		152.5	7.465	51.2
188	53	M	1	1	0	22	25.74	0	0	0	1	1	1	28	14	420	127.1	7.323	55.3	26	14	420	208	7.423	48.9
189	76	M	0	0	1	90	25.56	0	1	0	0	1	1	23	10	400	224	7.654	47.3
190	51	M	0	0	1	90	24.88	0	1	0	0	1	1	31	14	480	213.3	7.393	42.3
191	79	M	0	0	1	90	23.05	0	1	0	0	1	1	25	10	400	181.25	7.373	46.8
192	78	M	0	0	1	90	22.23	0	1	0	0	0	1		21	420	193.8	7.386	46.1
