# Supplementary material for: Time dependency and unique etiology of barotrauma in COVID-19: A retrospective cohort study with landmark analysis and pathological approach
Source: PLoS One. 2023 Mar 15;18(3):e0282868. doi: 10.1371/journal.pone.0282868 (PMC10016681; doi:10.1371/journal.pone.0282868)
Supplement: S2 Dataset — (XLSX) [file pone.0282868.s002.xlsx]

## Sheet: Sheet1
No	Age	barotrauma	intubation_period	death_cause	death	censor	muscular_relax	venti_weaning	ICU_exit	ICU_length	prone	dexamethasone	over_dexa	remdesivir	tocilizumab
1	43	0	7		0	1	1	1	1	9	1	0	0	0	0
2	72	0	46	COVID-19	1	0	1	0	0	46	1	1	1	0	0
3	75	0	30		0	1	1	1	1	35	0	0	0	0	0
4	77	0	10		0	1	1	1	1	13	0	0	0	0	0
5	75	0	25		0	1	0	1	1	29	0	0	0	0	0
6	76	0	6		0	1	0	1	1	7	0	0	0	0	0
7	72	0	24	COVID-19	1	0	1	0	0	24	0	1	1	0	0
8	66	0	19		0	1	1	1	1	22	1	0	0	0	0
9	41	0	11		0	1	1	1	1	13	1	0	0	0	0
10	66	0	15		0	1	1	1	1	17	1	0	0	0	0
11	68	0	3		0	1	1	1	1	4	0	0	0	0	0
12	72	1	39		0	1	1	1	1	42	0	0	0	0	0
13	83	1	27		0	1	0	1	1	40	0	0	0	0	0
14	57	0	6		0	1	1	1	1	8	0	0	0	0	0
15	68	1	62		0	1	1	1	1	43	1	1	1	0	0
16	73	0	5		0	1	0	1	1	7	0	0	0	0	0
17	83	0	3		0	1	0	1	1	4	0	0	0	0	0
18	56	0	13	UAP	1	0	1	0	0	13	0	0	0	0	0
19	58	0	7		0	1	0	1	1	9	0	1	1	0	0
20	84	0	1		0	1	0	1	1	4	0	1	0	1	0
21	66	0	3		0	1	0	1	1	9	0	1	0	1	0
22	62	0	4		0	1	0	1	1	6	0	1	0	1	0
23	64	0	2		0	1	0	1	1	3	0	1	0	1	0
24	73	0	62		0	1	0	1	1	54	0	1	1	1	0
25	84	0	3	aspiration pneumonia	1	0	0	1	1	13	0	1	0	1	0
26	78	0	11		0	1	0	1	1	13	0	1	0	1	0
27	69	0	6		0	1	0	1	1	8	0	1	0	1	0
28	66	0	62		0	1	1	1	1	32	1	1	1	1	0
29	85	0	41	COVID-19	1	0	1	0	0	41	0	1	1	0	0
30	77	1	8		0	1	0	1	1	41	0	1	0	1	0
31	71	0	68		0	1	1	1	1	24	0	1	1	0	0
32	83	0	2	sepsis	1	0	0	1	0	2	0	1	0	0	0
33	82	0	5		0	1	0	1	1	9	0	1	0	1	0
34	81	1	38	COVID-19	1	0	1	0	1	37	1	1	0	1	0
35	68	0	3		0	1	0	1	1	7	0	1	0	1	0
36	53	0	6		0	1	0	1	1	12	0	1	0	1	0
37	62	0	7		0	1	1	1	1	12	0	1	0	1	0
38	72	0	12		0	1	0	1	1	15	0	1	0	1	0
39	65	0	120	COVID-19	0	1	1	0	0	90	0	1	1	1	0
40	67	0	7		0	1	0	1	1	10	0	1	1	1	0
41	59	0	37	COVID-19	1	0	1	0	0	37	1	1	1	1	0
42	72	0	3		0	1	0	1	1	7	0	1	0	1	0
43	88	0	17	Aspergilosis	1	0	0	0	0	17	0	1	0	0	0
44	62	0	10		0	1	0	1	1	12	0	1	0	1	0
45	66	0	23	COVID-19	1	0	1	0	0	23	1	1	1	1	0
46	69	0	2		0	1	0	1	1	4	0	1	0	1	0
47	69	0	2		0	1	0	1	1	8	0	1	0	1	0
48	66	0	2		0	1	0	1	1	5	0	1	0	1	0
49	64	0	7		0	1	0	1	1	9	0	1	0	1	0
50	73	1	31		0	1	0	1	1	31	0	1	1	1	0
51	70	0	4		0	1	1	1	1	19	0	1	1	1	0
52	53	1	8		0	1	1	1	1	13	1	1	0	1	0
53	63	0	44		0	1	1	1	1	27	0	1	1	0	0
54	77	1	43	VAP	1	0	0	0	0	43	0	1	0	1	0
55	46	0	2		0	1	0	1	1	3	0	1	0	1	0
56	67	0	7	COVID-19	1	0	0	0	0	7	0	1	0	1	0
57	76	0	41	COVID-19	1	0	1	0	1	33	0	1	1	1	0
58	72	0	59		0	1	1	1	1	39	0	1	1	0	0
59	43	0	48		0	1	1	0	1	24	0	1	1	0	0
60	62	0	7		0	1	1	1	1	7	1	1	0	1	0
61	58	0	2		0	1	0	1	1	2	0	1	0	1	1
62	71	0	8	COVID-19	1	0	0	0	0	8	0	1	0	1	1
63	80	0	15		0	1	0	1	1	16	0	1	0	0	1
64	72	1	28		0	1	1	1	1	25	1	1	1	1	1
65	79	0	6	COVID-19	1	0	0	1	1	8	0	1	0	0	1
66	74	0	2		0	1	0	1	1	4	0	1	0	0	0
67	49	0	2		0	1	0	1	1	3	0	1	0	0	1
68	75	0	54		0	1	1	1	1	56	1	1	1	0	1
69	72	0	23		0	1	1	1	1	22	1	1	1	0	0
70	69	0	8		0	1	1	1	1	9	0	1	1	0	1
71	71	0	2		0	1	0	1	1	5	0	1	0	1	1
72	77	0	1		0	1	0	1	1	2	0	1	1	1	0
73	67	0	2		0	1	0	1	1	4	0	1	0	0	1
74	67	1	55		0	1	1	0	1	21	1	1	1	0	0
75	68	1	14		0	1	1	1	1	15	1	1	0	1	1
76	70	1	4		0	1	0	1	1	8	0	1	0	1	1
77	59	0	19		0	1	1	1	1	20	1	1	1	0	1
78	59	0	5		0	1	0	1	1	9	1	1	0	0	1
79	70	0	4		0	1	0	1	1	7	0	1	0	0	1
80	56	0	39		0	1	1	1	1	46	0	1	1	0	1
81	74	0	28		0	1	1	1	1	29	1	1	1	0	0
82	73	0	5		0	1	0	1	1	6	0	1	0	0	1
83	62	0	5		0	1	0	1	1	6	0	1	0	1	1
84	76	0	10		0	1	1	1	1	11	0	1	0	1	1
85	64	0	7		0	1	0	1	1	12	0	1	0	0	1
86	65	0	4	aspiration pneumonia	1	0	0	1	1	5	0	0	0	0	0
87	69	1	69		0	1	1	1	1	37	1	1	0	0	1
88	92	0	25		0	1	0	0	0	25	0	1	0	0	0
89	74	0	18		0	1	0	1	1	19	0	1	0	1	1
90	75	1	58	COVID-19	1	0	1	0	1	19	1	1	1	1	1
91	77	0	6		0	1	0	1	1	8	0	1	0	0	1
92	79	1	59	COVID-19	1	0	0	0	1	43	0	1	1	1	1
93	72	1	26	COVID-19	1	0	1	1	1	27	1	1	1	1	1
94	77	0	3		0	1	0	1	1	4	0	1	1	1	1
95	77	0	39		0	1	1	1	1	15	0	1	1	0	1
96	75	0	13		0	1	1	1	1	15	0	1	1	0	1
97	58	0	14		0	1	1	1	1	14	1	1	0	1	1
98	59	1	41	COVID-19	1	0	1	0	0	41	1	1	1	0	1
99	73	0	20	COVID-19	1	0	1	0	0	20	1	1	1	0	1
100	81	1	55	COVID-19	1	0	1	0	1	27	1	1	1	0	1
101	66	1	5		0	1	0	1	1	6	0	1	1	1	1
102	63	0	16		0	1	1	1	1	17	1	1	1	0	1
103	51	0	8		0	1	1	1	1	11	0	1	0	1	1
104	62	0	8		0	1	0	1	1	8	0	1	1	1	1
105	70	1	35	COVID-19	1	0	1	0	0	35	1	1	1	0	1
106	72	1	35	COVID-19	1	0	1	0	0	35	1	1	1	0	1
107	73	0	3		0	1	0	1	1	4	0	1	0	1	1
108	59	0	2		0	1	0	1	1	2	0	1	1	1	1
109	71	0	12		0	1	1	1	1	14	1	1	1	0	1
110	72	0	5		0	1	0	1	1	5	0	1	0	1	1
111	67	0	48	COVID-19	1	0	1	0	1	32	1	1	1	0	1
112	54	1	9	COVID-19	1	0	1	0	0	9	1	1	0	1	1
113	71	0	25	COVID-19	1	0	1	0	1	24	1	1	1	1	1
114	42	0	17		0	1	1	1	1	21	0	1	0	0	1
115	75	0	8		0	1	1	1	1	10	1	1	1	1	1
116	74	0	6		0	1	0	1	1	6	0	1	0	1	1
117	60	0	14		0	1	1	1	1	15	1	1	1	0	1
118	70	0	18	COVID-19	1	0	1	1	1	19	1	1	1	1	1
119	64	0	3		0	1	1	1	1	5	0	1	0	1	1
120	56	1	40	hemophago	1	0	1	0	0	40	1	1	1	0	1
121	51	0	8		0	1	1	1	1	9	1	1	0	0	1
122	69	1	18	COVID-19	1	0	1	0	1	17	1	1	0	0	1
123	74	0	27		0	1	0	1	1	27	0	1	1	0	1
124	68	1	12		0	1	1	1	1	13	1	1	0	0	1
125	68	0	4		0	1	0	1	1	4	0	1	0	0	1
126	69	1	4		0	1	0	1	1	4	0	1	0	0	0
127	69	0	8		0	1	0	1	1	9	0	1	1	0	1
128	43	1	27	pancreatitis	1	0	1	0	0	27	1	1	1	0	1
129	62	0	1		0	1	0	1	1	6	0	1	0	0	1
130	53	0	8		0	1	0	1	1	9	0	1	0	0	1
131	56	0	4		0	1	0	1	1	19	0	1	0	0	1
132	58	0	6		0	1	1	1	1	7	0	1	0	0	1
133	55	1	66		0	1	1	0	1	30	1	1	1	0	1
134	57	0	2		0	1	0	1	1	5	0	1	1	0	1
135	35	0	4	COVID-19	1	0	1	0	0	4	1	1	0	0	1
136	76	0	14	COVID-19	1	0	1	0	0	14	1	1	1	1	1
137	52	0	51	COVID-19	1	0	1	0	1	16	0	1	1	0	1
138	70	0	10		0	1	1	1	1	9	0	1	1	0	1
139	67	0	14		0	1	0	1	1	15	1	1	1	0	1
140	22	0	5		0	1	1	1	1	5	1	1	0	0	1
141	61	0	6		0	1	0	1	1	6	0	1	0	0	1
142	46	0	3		0	1	0	1	1	3	0	1	0	0	1
143	69	0	13		0	1	1	1	1	13	1	1	1	0	1
144	63	0	8		0	1	0	1	1	10	0	1	0	0	1
145	41	0	1		0	1	0	1	1	2	0	1	0	0	1
146	51	0	5		0	1	1	1	1	6	1	1	1	0	1
147	68	0	3		0	1	0	1	1	4	0	1	1	0	0
148	67	0	4		0	1	0	1	1	5	0	1	1	1	1
149	70	0	27		0	1	0	1	1	20	0	1	1	1	1
150	55	0	2		0	1	0	1	1	2	0	1	0	1	1
151	27	0	2	COVID-19	1	0	0	0	0	2	0	1	1	0	1
152	73	1	28	COVID-19	1	0	1	0	1	26	0	1	1	1	1
153	50	1	5		0	1	0	1	1	6	0	1	1	0	1
154	69	0	8		0	1	0	1	1	9	0	1	1	0	1
155	66	0	12		0	1	1	1	1	23	0	1	0	0	1
156	68	0	5		0	1	0	1	1	5	0	1	0	0	1
157	72	0	6	LK	1	0	1	1	1	10	0	1	1	1	1
158	64	0	38	COVID-19	1	0	1	0	1	16	1	1	1	0	1
159	51	0	4		0	1	1	1	1	4	0	1	1	1	1
160	60	0	7		0	1	1	1	1	8	0	1	1	1	1
161	57	1	34	COVID-19	1	0	1	0	1	24	1	1	1	0	1
162	59	0	30	COVID-19	1	0	1	0	0	30	0	1	1	0	1
163	77	1	24		0	1	1	1	1	26	1	1	1	0	1
164	63	0	19		0	1	1	1	1	19	1	1	1	0	1
165	57	0	13	COVID-19	1	0	1	0	0	13	1	1	1	0	1
166	71	0	16		0	1	0	1	1	20	0	1	1	0	1
167	65	1	19	COVID-19	1	0	1	0	1	18	0	1	1	1	1
168	72	1	22		0	1	0	1	1	22	0	1	1	0	1
169	51	0	5		0	1	0	1	1	7	0	1	1	1	1
170	56	1	38	COVID-19	1	0	1	0	0	38	1	1	1	0	1
171	73	1	27	COVID-19	1	0	1	0	0	51	0	1	1	0	0
172	52	0	2		0	1	0	1	1	4	0	1	1	0	1
173	61	0	10		0	1	1	1	1	11	1	1	1	0	0
174	73	0	5		0	1	1	1	1	5	0	1	0	1	1
175	53	0	5		0	1	1	1	1	5	0	1	1	0	1
176	48	0	5		0	1	0	1	1	5	0	1	0	1	1
177	59	0	12		0	1	1	1	1	13	1	1	1	1	1
178	57	0	3		0	1	0	1	1	3	0	1	1	1	1
179	76	1	16		0	1	1	1	1	17	1	1	1	0	1
180	60	0	9		0	1	1	1	1	13	0	1	0	0	0
181	63	1	13	COVID-19	1	0	1	0	0	13	1	1	1	1	1
182	74	1	7		0	1	0	1	1	8	0	1	1	0	1
183	56	0	4		0	1	1	1	1	5	0	1	1	1	1
184	78	1	11		0	1	1	1	1	12	0	1	1	0	1
185	77	1	16	ARDS(COVID-19)	1	0	1	0	0	16	0	1	1	0	1
186	70	1	41	COVID-19	1	0	1	0	1	24	1	1	1	0	1
187	82	1	27	COVID-19	1	0	1	0	0	27	0	1	1	0	1
188	53	1	22	COVID-19	1	0	1	0	0	22	1	1	1	1	1
189	76	0	2		0	1	0	1	1	3	0	1	1	0	1
190	51	0	7		0	1	0	1	1	8	0	1	1	0	1
191	79	0	36		0	1	1	0	1	26	0	1	1	0	1
192	78	0	60		0	1	1	1	1	29	1	1	1	0	1
