# Supplementary material for: Time dependency and unique etiology of barotrauma in COVID-19: A retrospective cohort study with landmark analysis and pathological approach
Source: PLoS One. 2023 Mar 15;18(3):e0282868. doi: 10.1371/journal.pone.0282868 (PMC10016681; doi:10.1371/journal.pone.0282868)
Supplement: S3 Dataset — (XLSX) [file pone.0282868.s003.xlsx]

## Sheet: Fig 1A
No	Age	Sex	barotrauma	intubation_period	death	censor	survival_period_from_intubation
1	43	M	0	7	0	1	90
2	72	M	0	46	1	0	46
3	75	M	0	30	0	1	90
4	77	F	0	10	0	1	90
5	75	F	0	25	0	1	90
6	76	M	0	6	0	1	90
7	72	M	0	24	1	0	24
8	66	M	0	19	0	1	90
9	41	M	0	11	0	1	90
10	66	M	0	15	0	1	90
11	68	M	0	3	0	1	90
12	72	M	1	39	0	1	90
13	83	F	1	27	0	1	90
14	57	M	0	6	0	1	90
15	68	M	1	62	0	1	90
16	73	F	0	5	0	1	90
17	83	F	0	3	0	1	90
18	56	F	0	13	1	0	13
19	58	M	0	7	0	1	90
20	84	F	0	1	0	1	90
21	66	M	0	3	0	1	90
22	62	F	0	4	0	1	90
23	64	M	0	2	0	1	90
24	73	M	0	62	0	1	90
25	84	M	0	3	1	0	25
26	78	M	0	11	0	1	90
27	69	F	0	6	0	1	90
28	66	M	0	62	0	1	90
29	85	M	0	41	1	0	41
30	77	M	1	8	0	1	90
31	71	F	0	68	0	1	90
32	83	M	0	2	1	0	2
33	82	F	0	5	0	1	90
34	81	M	1	38	1	0	38
35	68	M	0	3	0	1	90
36	53	M	0	6	0	1	90
37	62	M	0	7	0	1	90
38	72	M	0	12	0	1	90
39	65	M	0	120	0	1	90
40	67	F	0	7	0	1	90
41	59	M	0	37	1	0	37
42	72	M	0	3	0	1	90
43	88	F	0	17	1	0	17
44	62	F	0	10	0	1	90
45	66	M	0	23	1	0	23
46	69	M	0	2	0	1	90
47	69	M	0	2	0	1	90
48	66	M	0	2	0	1	90
49	64	M	0	7	0	1	90
50	73	M	1	31	0	1	90
51	70	M	0	4	0	1	90
52	53	M	1	8	0	1	90
53	63	M	0	44	0	1	90
54	77	F	1	43	1	0	43
55	46	M	0	2	0	1	90
56	67	M	0	7	1	0	7
57	76	F	0	41	1	0	41
58	72	M	0	59	0	1	90
59	43	M	0	48	0	1	90
60	62	M	0	7	0	1	90
61	58	M	0	2	0	1	90
62	71	M	0	8	1	0	8
63	80	M	0	15	0	1	90
64	72	M	1	28	0	1	90
65	79	M	0	6	1	0	24
66	74	M	0	2	0	1	90
67	49	M	0	2	0	1	90
68	75	M	0	54	0	1	90
69	72	F	0	23	0	1	90
70	69	M	0	8	0	1	90
71	71	M	0	2	0	1	90
72	77	F	0	1	0	1	90
73	67	M	0	2	0	1	90
74	67	M	1	55	0	1	90
75	68	M	1	14	0	1	90
76	70	M	1	4	0	1	90
77	59	M	0	19	0	1	90
78	59	M	0	5	0	1	90
79	70	F	0	4	0	1	90
80	56	F	0	39	0	1	90
81	74	M	0	28	0	1	90
82	73	M	0	5	0	1	90
83	62	F	0	5	0	1	90
84	76	F	0	10	0	1	90
85	64	M	0	7	0	1	90
86	65	M	0	4	1	0	38
87	69	F	1	69	0	1	90
88	92	F	0	25	0	1	90
89	74	M	0	18	0	1	90
90	75	F	1	58	1	0	58
91	77	F	0	6	0	1	90
92	79	M	1	59	1	0	59
93	72	F	1	26	1	0	40
94	77	M	0	3	0	1	90
95	77	M	0	39	0	1	90
96	75	M	0	13	0	1	90
97	58	M	0	14	0	1	90
98	59	M	1	41	1	0	41
99	73	F	0	20	1	0	20
100	81	F	1	55	1	0	55
101	66	M	1	5	0	1	90
102	63	M	0	16	0	1	90
103	51	M	0	8	0	1	90
104	62	F	0	8	0	1	90
105	70	M	1	35	1	0	35
106	72	F	1	35	1	0	35
107	73	F	0	3	0	1	90
108	59	F	0	2	0	1	90
109	71	M	0	12	0	1	90
110	72	F	0	5	0	1	90
111	67	M	0	48	1	0	48
112	54	F	1	9	1	0	9
113	71	M	0	25	1	0	25
114	42	M	0	17	0	1	90
115	75	M	0	8	0	1	90
116	74	M	0	6	0	1	90
117	60	F	0	14	0	1	90
118	70	M	0	18	1	0	24
119	64	M	0	3	0	1	90
120	56	M	1	40	1	0	40
121	51	F	0	8	0	1	90
122	69	F	1	18	1	0	18
123	74	M	0	27	0	1	90
124	68	F	1	12	0	1	90
125	68	M	0	4	0	1	90
126	69	F	1	4	0	1	90
127	69	M	0	8	0	1	90
128	43	M	1	27	1	0	27
129	62	M	0	1	0	1	90
130	53	M	0	8	0	1	90
131	56	M	0	4	0	1	90
132	58	M	0	6	0	1	90
133	55	M	1	66	0	1	90
134	57	M	0	2	0	1	90
135	35	M	0	4	1	0	4
136	76	M	0	14	1	0	14
137	52	M	0	51	1	0	51
138	70	M	0	10	0	1	90
139	67	F	0	14	0	1	90
140	22	F	0	5	0	1	90
141	61	M	0	6	0	1	90
142	46	F	0	3	0	1	90
143	69	F	0	13	0	1	90
144	63	M	0	8	0	1	90
145	41	M	0	1	0	1	90
146	51	M	0	5	0	1	90
147	68	M	0	3	0	1	90
148	67	F	0	4	0	1	90
149	70	F	0	27	0	1	90
150	55	M	0	2	0	1	90
151	27	F	0	2	1	0	2
152	73	F	1	28	1	0	28
153	50	M	1	5	0	1	90
154	69	M	0	8	0	1	90
155	66	M	0	12	0	1	90
156	68	M	0	5	0	1	90
157	72	M	0	6	1	0	26
158	64	M	0	38	1	0	38
159	51	M	0	4	0	1	90
160	60	M	0	7	0	1	90
161	57	M	1	34	1	0	34
162	59	F	0	30	1	0	30
163	77	M	1	24	0	1	90
164	63	M	0	19	0	1	90
165	57	M	0	13	1	0	13
166	71	M	0	16	0	1	90
167	65	M	1	19	1	0	19
168	72	F	1	22	0	1	90
169	51	M	0	5	0	1	90
170	56	M	1	38	1	0	38
171	73	F	1	27	1	0	51
172	52	M	0	2	0	1	90
173	61	M	0	10	0	1	90
174	73	M	0	5	0	1	90
175	53	M	0	5	0	1	90
176	48	M	0	5	0	1	90
177	59	M	0	12	0	1	90
178	57	M	0	3	0	1	90
179	76	F	1	16	0	1	90
180	60	F	0	9	0	1	90
181	63	M	1	13	1	0	13
182	74	F	1	7	0	1	90
183	56	M	0	4	0	1	90
184	78	M	1	11	0	1	90
185	77	M	1	16	1	0	16
186	70	M	1	41	1	0	41
187	82	M	1	27	1	0	27
188	53	M	1	22	1	0	22
189	76	M	0	2	0	1	90
190	51	M	0	7	0	1	90
191	79	M	0	36	0	1	90
192	78	M	0	60	0	1	90

## Sheet: Fig 1B
No	Age	Sex	baro_PMSE0_PTX1_both2	death	censor	survival_from_baro_onset	O2 administration	Discharge	trachestomy
12	72	M	0	0	1	90	no	transfer for rehabilitation	1
13	83	F	1	0	1	90	no	transfer for rehabilitation	1
15	68	M	1	0	1	90	no	transfer for rehabilitation	1
30	77	M	0	0	1	90	no	transfer for rehabilitation	0
34	81	M	2	1	0	22	death	death	0
50	73	M	0	0	1	90	no	transfer for rehabilitation	1
52	53	M	0	0	1	90	no	transfer for rehabilitation	0
54	77	F	1	1	0	31	death	death	0
64	72	M	0	0	1	90	5L/min	transfer for rehabilitation	1
74	67	M	0	0	1	90	no	transfer for rehabilitation	0
75	68	M	0	0	1	90	3L/min	transfer for rehabilitation	0
76	70	M	2	0	1	90	no	home	0
87	69	F	2	0	1	90	1L/min	transfer for rehabilitation	1
90	75	F	0	1	0	36	death	death	0
92	79	M	1	1	0	27	death	death	0
93	72	F	0	1	0	29	death	death	0
98	59	M	1	1	0	16	death	death	0
100	81	F	1	1	0	37	death	death	0
101	66	M	0	0	1	90	6L/min	transfer for rehabilitation	0
105	70	M	0	1	0	12	death	death	0
106	72	F	1	1	0	7	death	death	0
112	54	F	0	1	0	4	death	death	0
120	56	M	0	1	0	26	death	death	0
122	69	F	0	1	0	7	death	death	0
124	68	F	0	0	1	90	1L/min	transfer for rehabilitation	0
126	69	F	1	0	1	90	no	transfer for rehabilitation	0
128	43	M	0	1	0	17	death	death	0
133	55	M	2	0	1	90	12L/min	transfer for rehabilitation	1
152	73	F	0	1	0	8	death	death	0
153	50	M	0	0	1	90	no	death	0
161	57	M	0	1	0	9	death	death	0
163	77	M	2	0	1	90	3L/min	transfer for rehabilitation	1
167	65	M	0	1	0	13	death	death	0
168	72	F	0	0	1	90	2L/min	transfer for rehabilitation	0
170	56	M	0	1	0	25	death	death	0
171	73	F	2	1	0	41	death	death	0
179	76	F	0	0	1	90	10L/min	transfer for rehabilitation	0
181	63	M	1	1	0	5	death	death	0
182	74	F	0	0	1	90	15L/min	transfer for rehabilitation	0
184	78	M	0	0	1	90	1L/min	transfer for rehabilitation	0
185	77	M	1	1	0	16	death	death	0
186	70	M	0	1	0	6	death	death	0
187	82	M	1	1	0	11	death	death	0
188	53	M	0	1	0	19	death	death	0
