# Supplementary material for: Time dependency and unique etiology of barotrauma in COVID-19: A retrospective cohort study with landmark analysis and pathological approach
Source: PLoS One. 2023 Mar 15;18(3):e0282868. doi: 10.1371/journal.pone.0282868 (PMC10016681; doi:10.1371/journal.pone.0282868)
Supplement: S4 Dataset — The tab 2A, 2B, 2C, and 2D correspond to the 7-, 14-, 21-, and 28-day landmark analysis, respectively. (XLSX) [file pone.0282868.s004.xlsx]

## Sheet: Fig 2A
No	barotrauma	barotrauma_period	n_th_day_barotrauma	intubation_period	n_th_day_extubation	death	censor	survival_period_from_intubation	n_th_day_survival
185	1	0	1	16	17	1	0	16	17
184	1	0	1	11	12	0	1	96	97
87	1	1	2	69	70	0	1	96	97
126	1	1	2	4	5	0	1	96	97
76	1	2	3	4	5	0	1	96	97
133	1	2	3	66	67	0	1	96	97
179	1	2	3	16	17	0	1	96	97
182	1	2	3	7	8	0	1	96	97
188	1	3	4	22	23	1	0	22	23
52	1	3	4	8	9	0	1	96	97
153	1	3	4	5	6	0	1	96	97
101	1	4	5	5	6	0	1	96	97
112	1	5	6	9	10	1	0	9	10
30	1	5	6	8	9	0	1	96	97
167	1	6	7	19	20	1	0	19	20
124	1	6	7	12	13	0	1	96	97
50	0	7	8	31	32	0	1	96	97
168	0	7	8	22	23	0	1	96	97
181	0	8	9	13	14	1	0	13	14
75	0	8	9	14	15	0	1	96	97
128	0	10	11	27	28	1	0	27	28
171	0	10	11	27	28	1	0	51	52
122	0	11	12	18	19	1	0	18	19
93	0	11	12	26	27	1	0	40	41
15	0	11	12	62	63	0	1	96	97
54	0	12	13	43	44	1	0	43	44
163	0	12	13	24	25	0	1	96	97
170	0	13	14	38	39	1	0	38	39
120	0	14	15	40	41	1	0	40	41
13	0	15	16	27	28	0	1	96	97
187	0	16	17	27	28	1	0	27	28
34	0	16	17	38	39	1	0	38	39
100	0	18	19	55	56	1	0	55	56
152	0	20	21	28	29	1	0	28	29
90	0	22	23	58	59	1	0	58	59
105	0	23	24	35	36	1	0	35	36
161	0	25	26	34	35	1	0	34	35
98	0	25	26	41	42	1	0	41	42
74	0	26	27	55	56	0	1	96	97
106	0	28	29	35	36	1	0	35	36
64	0	28	29	28	29	0	1	96	97
12	0	29	30	39	40	0	1	96	97
92	0	32	33	59	60	1	0	59	60
186	0	35	36	41	42	1	0	41	42
56	0			7	8	1	0	7	8
62	0			8	9	1	0	8	9
18	0			13	14	1	0	13	14
165	0			13	14	1	0	13	14
136	0			14	15	1	0	14	15
43	0			17	18	1	0	17	18
99	0			20	21	1	0	20	21
45	0			23	24	1	0	23	24
7	0			24	25	1	0	24	25
65	0			6	7	1	0	24	25
118	0			18	19	1	0	24	25
25	0			3	4	1	0	25	26
113	0			25	26	1	0	25	26
157	0			6	7	1	0	26	27
162	0			30	31	1	0	30	31
41	0			37	38	1	0	37	38
86	0			4	5	1	0	38	39
158	0			38	39	1	0	38	39
29	0			41	42	1	0	41	42
57	0			41	42	1	0	41	42
2	0			46	47	1	0	46	47
111	0			48	49	1	0	48	49
137	0			51	52	1	0	51	52
1	0			7	8	0	1	96	97
3	0			30	31	0	1	96	97
4	0			10	11	0	1	96	97
5	0			25	26	0	1	96	97
6	0			6	7	0	1	96	97
8	0			19	20	0	1	96	97
9	0			11	12	0	1	96	97
10	0			15	16	0	1	96	97
11	0			3	4	0	1	96	97
14	0			6	7	0	1	96	97
16	0			5	6	0	1	96	97
17	0			3	4	0	1	96	97
19	0			7	8	0	1	96	97
20	0			1	2	0	1	96	97
21	0			3	4	0	1	96	97
22	0			4	5	0	1	96	97
23	0			2	3	0	1	96	97
24	0			62	63	0	1	96	97
26	0			11	12	0	1	96	97
27	0			6	7	0	1	96	97
28	0			62	63	0	1	96	97
31	0			68	69	0	1	96	97
33	0			5	6	0	1	96	97
35	0			3	4	0	1	96	97
36	0			6	7	0	1	96	97
37	0			7	8	0	1	96	97
38	0			12	13	0	1	96	97
39	0			120	121	0	1	96	97
40	0			7	8	0	1	96	97
42	0			3	4	0	1	96	97
44	0			10	11	0	1	96	97
46	0			2	3	0	1	96	97
47	0			2	3	0	1	96	97
48	0			2	3	0	1	96	97
49	0			7	8	0	1	96	97
51	0			4	5	0	1	96	97
53	0			44	45	0	1	96	97
55	0			2	3	0	1	96	97
58	0			59	60	0	1	96	97
59	0			48	49	0	1	96	97
60	0			7	8	0	1	96	97
61	0			2	3	0	1	96	97
63	0			15	16	0	1	96	97
66	0			2	3	0	1	96	97
67	0			2	3	0	1	96	97
68	0			54	55	0	1	96	97
69	0			23	24	0	1	96	97
70	0			8	9	0	1	96	97
71	0			2	3	0	1	96	97
72	0			1	2	0	1	96	97
73	0			2	3	0	1	96	97
77	0			19	20	0	1	96	97
78	0			5	6	0	1	96	97
79	0			4	5	0	1	96	97
80	0			39	40	0	1	96	97
81	0			28	29	0	1	96	97
82	0			5	6	0	1	96	97
83	0			5	6	0	1	96	97
84	0			10	11	0	1	96	97
85	0			7	8	0	1	96	97
88	0			25	26	0	1	96	97
89	0			18	19	0	1	96	97
91	0			6	7	0	1	96	97
94	0			3	4	0	1	96	97
95	0			39	40	0	1	96	97
96	0			13	14	0	1	96	97
97	0			14	15	0	1	96	97
102	0			16	17	0	1	96	97
103	0			8	9	0	1	96	97
104	0			8	9	0	1	96	97
107	0			3	4	0	1	96	97
108	0			2	3	0	1	96	97
109	0			12	13	0	1	96	97
110	0			5	6	0	1	96	97
114	0			17	18	0	1	96	97
115	0			8	9	0	1	96	97
116	0			6	7	0	1	96	97
117	0			14	15	0	1	96	97
119	0			3	4	0	1	96	97
121	0			8	9	0	1	96	97
123	0			27	28	0	1	96	97
125	0			4	5	0	1	96	97
127	0			8	9	0	1	96	97
129	0			1	2	0	1	96	97
130	0			8	9	0	1	96	97
131	0			4	5	0	1	96	97
132	0			6	7	0	1	96	97
134	0			2	3	0	1	96	97
138	0			10	11	0	1	96	97
139	0			14	15	0	1	96	97
140	0			5	6	0	1	96	97
141	0			6	7	0	1	96	97
142	0			3	4	0	1	96	97
143	0			13	14	0	1	96	97
144	0			8	9	0	1	96	97
145	0			1	2	0	1	96	97
146	0			5	6	0	1	96	97
147	0			3	4	0	1	96	97
148	0			4	5	0	1	96	97
149	0			27	28	0	1	96	97
150	0			2	3	0	1	96	97
154	0			8	9	0	1	96	97
155	0			12	13	0	1	96	97
156	0			5	6	0	1	96	97
159	0			4	5	0	1	96	97
160	0			7	8	0	1	96	97
164	0			19	20	0	1	96	97
166	0			16	17	0	1	96	97
169	0			5	6	0	1	96	97
172	0			2	3	0	1	96	97
173	0			10	11	0	1	96	97
174	0			5	6	0	1	96	97
175	0			5	6	0	1	96	97
176	0			5	6	0	1	96	97
177	0			12	13	0	1	96	97
178	0			3	4	0	1	96	97
180	0			9	10	0	1	96	97
183	0			4	5	0	1	96	97
189	0			2	3	0	1	96	97
190	0			7	8	0	1	96	97
191	0			36	37	0	1	96	97
192	0			60	61	0	1	96	97

## Sheet: Fig 2B
No	barotrauma	barotrauma_period	n_th_day_barotrauma	intubation_period	n_th_day_extubation	death	censor	survival_period_from_intubation	n_th_day_survival
168	1	7	8	22	23	0	1	103	104
50	1	7	8	31	32	0	1	103	104
181	1	8	9	13	14	1	0	13	14
75	1	8	9	14	15	0	1	103	104
128	1	10	11	27	28	1	0	27	28
171	1	10	11	27	28	1	0	51	52
122	1	11	12	18	19	1	0	18	19
93	1	11	12	26	27	1	0	40	41
15	1	11	12	62	63	0	1	103	104
54	1	12	13	43	44	1	0	43	44
163	1	12	13	24	25	0	1	103	104
170	1	13	14	38	39	1	0	38	39
120	0	14	15	40	41	1	0	40	41
13	0	15	16	27	28	0	1	103	104
187	0	16	17	27	28	1	0	27	28
34	0	16	17	38	39	1	0	38	39
100	0	18	19	55	56	1	0	55	56
152	0	20	21	28	29	1	0	28	29
90	0	22	23	58	59	1	0	58	59
105	0	23	24	35	36	1	0	35	36
161	0	25	26	34	35	1	0	34	35
98	0	25	26	41	42	1	0	41	42
74	0	26	27	55	56	0	1	103	104
106	0	28	29	35	36	1	0	35	36
64	0	28	29	28	29	0	1	103	104
12	0	29	30	39	40	0	1	103	104
92	0	32	33	59	60	1	0	59	60
186	0	35	36	41	42	1	0	41	42
18	0			13	14	1	0	13	14
165	0			13	14	1	0	13	14
136	0			14	15	1	0	14	15
43	0			17	18	1	0	17	18
99	0			20	21	1	0	20	21
45	0			23	24	1	0	23	24
7	0			24	25	1	0	24	25
118	0			18	19	1	0	24	25
113	0			25	26	1	0	25	26
157	0			6	7	1	0	26	27
162	0			30	31	1	0	30	31
41	0			37	38	1	0	37	38
158	0			38	39	1	0	38	39
29	0			41	42	1	0	41	42
57	0			41	42	1	0	41	42
2	0			46	47	1	0	46	47
111	0			48	49	1	0	48	49
137	0			51	52	1	0	51	52
1	0			7	8	0	1	103	104
19	0			7	8	0	1	103	104
37	0			7	8	0	1	103	104
40	0			7	8	0	1	103	104
49	0			7	8	0	1	103	104
60	0			7	8	0	1	103	104
85	0			7	8	0	1	103	104
160	0			7	8	0	1	103	104
190	0			7	8	0	1	103	104
70	0			8	9	0	1	103	104
103	0			8	9	0	1	103	104
104	0			8	9	0	1	103	104
115	0			8	9	0	1	103	104
121	0			8	9	0	1	103	104
127	0			8	9	0	1	103	104
130	0			8	9	0	1	103	104
144	0			8	9	0	1	103	104
154	0			8	9	0	1	103	104
180	0			9	10	0	1	103	104
4	0			10	11	0	1	103	104
44	0			10	11	0	1	103	104
84	0			10	11	0	1	103	104
138	0			10	11	0	1	103	104
173	0			10	11	0	1	103	104
9	0			11	12	0	1	103	104
26	0			11	12	0	1	103	104
38	0			12	13	0	1	103	104
109	0			12	13	0	1	103	104
177	0			12	13	0	1	103	104
96	0			13	14	0	1	103	104
143	0			13	14	0	1	103	104
97	0			14	15	0	1	103	104
117	0			14	15	0	1	103	104
139	0			14	15	0	1	103	104
10	0			15	16	0	1	103	104
63	0			15	16	0	1	103	104
102	0			16	17	0	1	103	104
166	0			16	17	0	1	103	104
114	0			17	18	0	1	103	104
89	0			18	19	0	1	103	104
8	0			19	20	0	1	103	104
77	0			19	20	0	1	103	104
164	0			19	20	0	1	103	104
69	0			23	24	0	1	103	104
155	0			12	13	0	1	103	104
5	0			25	26	0	1	103	104
88	0			25	26	0	1	103	104
123	0			27	28	0	1	103	104
149	0			27	28	0	1	103	104
81	0			28	29	0	1	103	104
3	0			30	31	0	1	103	104
191	0			36	37	0	1	103	104
80	0			39	40	0	1	103	104
95	0			39	40	0	1	103	104
53	0			44	45	0	1	103	104
59	0			48	49	0	1	103	104
68	0			54	55	0	1	103	104
58	0			59	60	0	1	103	104
192	0			60	61	0	1	103	104
24	0			62	63	0	1	103	104
28	0			62	63	0	1	103	104
31	0			68	69	0	1	103	104
39	0			120	121	0	1	103	104

## Sheet: Fig 2C
No	barotrauma	barotrauma_period	n_th_day_barotrauma	intubation_period	n_th_day_extubation	death	censor	survival_period_from_intubation	n_th_day_survival
99	0			20	21	1	0	20	21
45	0			23	24	1	0	23	24
7	0			24	25	1	0	24	25
118	0			18	19	1	0	24	25
113	0			25	26	1	0	25	26
157	0			6	7	1	0	26	27
187	1	16	17	27	28	1	0	27	28
152	1	20	21	28	29	1	0	28	29
162	0			30	31	1	0	30	31
161	0	25	26	34	35	1	0	34	35
105	0	23	24	35	36	1	0	35	36
106	0	28	29	35	36	1	0	35	36
41	0			37	38	1	0	37	38
34	1	16	17	38	39	1	0	38	39
158	0			38	39	1	0	38	39
120	1	14	15	40	41	1	0	40	41
98	0	25	26	41	42	1	0	41	42
186	0	35	36	41	42	1	0	41	42
29	0			41	42	1	0	41	42
57	0			41	42	1	0	41	42
2	0			46	47	1	0	46	47
111	0			48	49	1	0	48	49
137	0			51	52	1	0	51	52
100	1	18	19	55	56	1	0	55	56
90	0	22	23	58	59	1	0	58	59
92	0	32	33	59	60	1	0	59	60
13	1	15	16	27	28	0	1	110	111
74	0	26	27	55	56	0	1	110	111
64	0	28	29	28	29	0	1	110	111
12	0	29	30	39	40	0	1	110	111
97	0			14	15	0	1	110	111
117	0			14	15	0	1	110	111
139	0			14	15	0	1	110	111
10	0			15	16	0	1	110	111
63	0			15	16	0	1	110	111
102	0			16	17	0	1	110	111
166	0			16	17	0	1	110	111
114	0			17	18	0	1	110	111
89	0			18	19	0	1	110	111
8	0			19	20	0	1	110	111
77	0			19	20	0	1	110	111
164	0			19	20	0	1	110	111
69	0			23	24	0	1	110	111
155	0			12	13	0	1	110	111
5	0			25	26	0	1	110	111
88	0			25	26	0	1	110	111
123	0			27	28	0	1	110	111
149	0			27	28	0	1	110	111
81	0			28	29	0	1	110	111
3	0			30	31	0	1	110	111
191	0			36	37	0	1	110	111
80	0			39	40	0	1	110	111
95	0			39	40	0	1	110	111
53	0			44	45	0	1	110	111
59	0			48	49	0	1	110	111
68	0			54	55	0	1	110	111
58	0			59	60	0	1	110	111
192	0			60	61	0	1	110	111
24	0			62	63	0	1	110	111
28	0			62	63	0	1	110	111
31	0			68	69	0	1	110	111
39	0			120	121	0	1	110	111

## Sheet: Fig 2D
No	barotrauma	barotrauma_period	n_th_day_barotrauma	intubation_period	n_th_day_extubation	death	censor	survival_period_from_intubation	n_th_day_survival
90	1	22	23	58	59	1	0	58	59
105	1	23	24	35	36	1	0	35	36
161	1	25	26	34	35	1	0	34	35
98	1	25	26	41	42	1	0	41	42
74	1	26	27	55	56	0	1	117	118
64	0	28	29	28	29	0	1	117	118
106	0	28	29	35	36	1	0	35	36
12	0	29	30	39	40	0	1	117	118
92	0	32	33	59	60	1	0	59	60
186	0	35	36	41	42	1	0	41	42
69	0			23	24	0	1	117	118
155	0			12	13	0	1	117	118
5	0			25	26	0	1	117	118
88	0			25	26	0	1	117	118
123	0			27	28	0	1	117	118
149	0			27	28	0	1	117	118
81	0			28	29	0	1	117	118
162	0			30	31	1	0	30	31
3	0			30	31	0	1	117	118
191	0			36	37	0	1	117	118
41	0			37	38	1	0	37	38
158	0			38	39	1	0	38	39
80	0			39	40	0	1	117	118
95	0			39	40	0	1	117	118
29	0			41	42	1	0	41	42
57	0			41	42	1	0	41	42
53	0			44	45	0	1	117	118
2	0			46	47	1	0	46	47
111	0			48	49	1	0	48	49
59	0			48	49	0	1	117	118
137	0			51	52	1	0	51	52
68	0			54	55	0	1	117	118
58	0			59	60	0	1	117	118
192	0			60	61	0	1	117	118
24	0			62	63	0	1	117	118
28	0			62	63	0	1	117	118
31	0			68	69	0	1	117	118
39	0			120	121	0	1	117	118
