# Supplementary material for: Time dependency and unique etiology of barotrauma in COVID-19: A retrospective cohort study with landmark analysis and pathological approach
Source: PLoS One. 2023 Mar 15;18(3):e0282868. doi: 10.1371/journal.pone.0282868 (PMC10016681; doi:10.1371/journal.pone.0282868)
Supplement: S5 Dataset — (XLSX) [file pone.0282868.s005.xlsx]

## Sheet: Sheet1
No	baro_early0_late1	barotrauma_period	only_PMSE	only_PTX	baro_both	death	death_cause_label	death_cause	death_covid	death_pulmo	death_others	drainage	tension_pneumothorax	empyema	tube_removal_no0_yes1	chest_tube_period
184	0	0	1	0	0	0						0
185	0	0	0	1	0	1	ARDS(COVID-19)	1	0	1	0	1	1	0	0	16
126	0	1	0	1	0	0						1	0	0	1	13
87	0	1	0	0	1	0						0
179	0	2	1	0	0	0						0
182	0	2	1	0	0	0						0
76	0	2	0	0	1	0						0
133	0	2	0	0	1	0						0
52	0	3	1	0	0	0						0
153	0	3	1	0	0	0						0
188	0	3	1	0	0	1	COVID-19	0	1	0	0	0
101	0	4	1	0	0	0						0
30	0	5	1	0	0	0						0
112	0	5	1	0	0	1	COVID-19	0	1	0	0	0
124	0	6	1	0	0	0						0
167	0	6	1	0	0	1	COVID-19	0	1	0	0	0
50	1	7	1	0	0	0						0
168	1	7	1	0	0	0						0
75	1	8	1	0	0	0						0
181	1	8	0	1	0	1	COVID-19	0	1	0	0	1	1	1	0	5
128	1	10	1	0	0	1	pancreatitis	2	0	0	1	0
171	1	10	0	0	1	1	COVID-19	0	1	0	0	1	0	0	1	12
93	1	11	1	0	0	1	COVID-19	0	1	0	0	0
122	1	11	1	0	0	1	COVID-19	0	1	0	0	0
15	1	11	0	1	0	0						1	0	0	1	3
54	1	12	0	1	0	1	VAP	1	0	1	0	1	0	0	1	2
163	1	12	0	0	1	0						0
170	1	13	1	0	0	1	COVID-19	0	1	0	0	0
120	1	14	1	0	0	1	hemophagocytic syndrome	2	0	0	1	0
13	1	15	0	1	0	0						0
187	1	16	0	1	0	1	COVID-19	0	1	0	0	1	0	0	0	11
34	1	16	0	0	1	1	COVID-19	0	1	0	0	0
100	1	18	0	1	0	1	COVID-19	0	1	0	0	1	0	0	1	23
152	1	20	1	0	0	1	COVID-19	0	1	0	0	0
90	1	22	1	0	0	1	COVID-19	0	1	0	0	0
105	1	23	1	0	0	1	COVID-19	0	1	0	0	0
161	1	25	1	0	0	1	COVID-19	0	1	0	0	0
98	1	25	0	1	0	1	COVID-19	0	1	0	0	1	1	1	0	16
74	1	26	1	0	0	0						0
64	1	28	1	0	0	0						0
106	1	28	0	1	0	1	COVID-19	0	1	0	0	1	1	1	1	3
12	1	29	1	0	0	0						0
92	1	32	0	1	0	1	COVID-19	0	1	0	0	1	0	0	1	7
186	1	35	1	0	0	1	COVID-19	0	1	0	0	0
